# Supplementary material for: Cell cycle regulation: p53-p21-RB signaling
Source: Cell Death Differ. 2022 Mar 31;29(5):946–60. doi: 10.1038/s41418-022-00988-z (PMC9090780; doi:10.1038/s41418-022-00988-z)
Supplement: Supplementary file 1 — Suppl. Table S1 - p53-p21-RB targets [file 41418_2022_988_MOESM1_ESM.xlsx]

## Sheet: Tabelle1
p53-p21-RB targets
Ensembl ID	Protein Name	Gene	RB	DREAM	p53	p21	p53 ChIP
ENSG00000164163	ATP binding cassette subfamily E member 1	ABCE1	✓	✓	✓	✓
ENSG00000143727	acid phosphatase 1, soluble	ACP1	✓	✓	✓	✓
ENSG00000136518	actin like 6A	ACTL6A	✓	✓	✓	✓
ENSG00000183077	arylformamidase	AFMID	✓	✓	✓	✓
ENSG00000153207	AT-hook containing transcription factor 1	AHCTF1	✓	✓	✓	✓
ENSG00000004455	adenylate kinase 2	AK2	✓	✓	✓	✓
ENSG00000123505	adenosylmethionine decarboxylase 1	AMD1	✓	✓	✓	✓
ENSG00000133302	SMC5-SMC6 complex localization factor 1	ANKRD32	✓	✓	✓	✓
ENSG00000011426	anillin actin binding protein	ANLN	✓	✓	✓	✓
ENSG00000177119	anoctamin 6	ANO6	✓		✓	~
ENSG00000143401	acidic nuclear phosphoprotein 32 family member E	ANP32E	✓	✓	✓	~
ENSG00000175279	centromere protein S	APITD1	✓	✓	✓	✓
ENSG00000177917	ADP ribosylation factor-l. GTPase 6 interact. prot. 6	ARL6IP6	✓	✓	✓	~
ENSG00000141480	arrestin beta 2	ARRB2	✓	✓	✓	✓
ENSG00000105011	anti-silencing function 1B histone chaperone	ASF1B	✓	✓	✓	✓
ENSG00000171456	additional sex combs like 1, transcriptional regulator	ASXL1	✓	✓	✓	✓
ENSG00000156802	ATPase family, AAA domain containing 2	ATAD2	✓	✓	✓	✓	✓
ENSG00000197785	ATPase family, AAA domain containing 3A	ATAD3A	✓	✓	✓	✓
ENSG00000160072	ATPase family, AAA domain containing 3B	ATAD3B	✓	✓	✓	✓
ENSG00000176208	ATPase family, AAA domain containing 5	ATAD5	✓	✓	✓	✓
ENSG00000115966	activating transcription factor 2	ATF2	✓	✓	✓	~
ENSG00000171681	activating transcription factor 7 interacting protein	ATF7IP	✓	✓	✓	✓
ENSG00000087586	aurora kinase A	AURKA	✓	✓	✓	✓	✓
ENSG00000155096	antizyme inhibitor 1	AZIN1	✓	✓	✓	✓
ENSG00000138376	BRCA1 associated RING domain 1	BARD1	✓	✓	✓	✓
ENSG00000009954	bromodomain adjacent to zinc finger domain 1B	BAZ1B	✓	✓	✓	✓
ENSG00000074582	BCS1 hom., ubiquinol-cytochr. c reduct. compl. chap.	BCS1L	✓	✓	✓	✓
ENSG00000178409	BEN domain containing 3	BEND3	✓		✓	✓
ENSG00000197299	Bloom syndrome RecQ like helicase	BLM	✓	✓	✓	✓
ENSG00000136122	bora, aurora kinase A activator	BORA	✓	✓	✓	✓
ENSG00000012048	BRCA1, DNA repair associated	BRCA1	✓	✓	✓	✓
ENSG00000139618	BRCA2, DNA repair associated	BRCA2	✓	✓	✓	✓
ENSG00000136492	BRCA1 interact. protein C-term. Helic.	BRIP1	✓	✓	✓	✓
ENSG00000113460	BRX1, biogenesis of ribosomes	BRIX1	✓	✓	✓	✓
ENSG00000133639	BTG anti-proliferation factor 1	BTG1	✓	✓		✓	✓
ENSG00000156970	BUB1 mitotic checkpoint serine/threonine kinase B	BUB1B	✓	✓	✓	✓
ENSG00000154473	BUB3, mitotic checkpoint protein	BUB3	✓	✓	✓	✓
ENSG00000167747	chromosome 19 open reading frame 48	C19orf48	✓	✓	✓	✓
ENSG00000000460	chromosome 1 open reading frame 112	C1orf112	✓	✓	✓	✓
ENSG00000198912	chromosome 1 open reading frame 174	C1orf174	✓	✓	✓	✓
ENSG00000084774	carbamoyl-phosph. synth. 2, asp. transcarbamyl., dihydroorot.	CAD	✓	✓	✓	✓
ENSG00000135387	cell cycle associated protein 1	CAPRIN1	✓		✓	✓
ENSG00000153048	calcium regulated heat stable protein 1	CARHSP1	✓	✓	✓	✓
ENSG00000106144	caspase 2	CASP2	✓	✓	✓	✓
ENSG00000118412	caspase 8 associated protein 2	CASP8AP2	✓	✓	✓	✓
ENSG00000108468	chromobox 1	CBX1	✓		✓	✓
ENSG00000122565	chromobox 3	CBX3	✓	✓	✓	✓	✓
ENSG00000094916	microRNA 3198-2	CBX5	✓	✓	✓	✓
ENSG00000122483	coiled-coil domain containing 18	CCDC18	✓	✓	✓	✓
ENSG00000109881	coiled-coil domain containing 34	CCDC34	✓	✓	✓	✓
ENSG00000204536	coiled-coil alpha-helical rod protein 1	CCHCR1	✓	✓	✓	✓
ENSG00000175305	cyclin E2	CCNE2	✓		✓	✓
ENSG00000150753	chaperonin containing TCP1 subunit 5	CCT5	✓	✓	✓	✓
ENSG00000164045	cell division cycle 25A	CDC25A	✓	✓	✓	✓
ENSG00000093009	cell division cycle 45	CDC45	✓	✓	✓	✓
ENSG00000094804	cell division cycle 6	CDC6	✓	✓	✓	✓
ENSG00000097046	cell division cycle 7	CDC7	✓	✓	✓	✓
ENSG00000144354	cell division cycle associated 7	CDCA7	✓	✓	✓	✓
ENSG00000164649	cell division cycle associated 7 like	CDCA7L	✓	✓	✓	✓
ENSG00000170312	cyclin dependent kinase 1	CDK1	✓	✓	✓	✓
ENSG00000123374	cyclin dependent kinase 2	CDK2	✓	✓	✓	✓
ENSG00000136861	CDK5 regulatory subunit associated protein 2	CDK5RAP2	✓	✓	✓	✓
ENSG00000145996	CDK5 regulatory subunit associated protein 1 like 1	CDKAL1	✓	✓	✓	✓
ENSG00000123080	cyclin dependent kinase inhibitor 2C	CDKN2C	✓	✓	✓	~
ENSG00000129355	cyclin dependent kinase inhibitor 2D	CDKN2D	✓	✓	✓	✓
ENSG00000167513	chromatin licensing and DNA replication factor 1	CDT1	✓	✓	✓	✓
ENSG00000153044	centromere protein H	CENPH	✓	✓	✓	✓
ENSG00000123219	centromere protein K	CENPK	✓	✓	✓	✓
ENSG00000100162	centromere protein M	CENPM	✓	✓	✓	✓
ENSG00000166451	centromere protein N	CENPN	✓	✓	✓	✓
ENSG00000031691	centromere protein Q	CENPQ	✓	✓	✓	✓
ENSG00000151725	centromere protein U	CENPU	✓	✓	✓	✓
ENSG00000103995	centrosomal protein 152	CEP152	✓	✓	✓	✓
ENSG00000101639	centrosomal protein 192	CEP192	✓	✓	✓	✓
ENSG00000166004	centrosomal protein 295	CEP295	✓	✓	✓	✓
ENSG00000138180	centrosomal protein 55	CEP55	✓	✓	✓	✓
ENSG00000166037	centrosomal protein 57	CEP57	✓	✓	✓	✓
ENSG00000148019	centrosomal protein 78	CEP78	✓	✓	✓	✓
ENSG00000167670	chromatin assembly factor 1 subunit A	CHAF1A	✓	✓	✓	✓
ENSG00000159259	chromatin assembly factor 1 subunit B	CHAF1B	✓		✓	✓
ENSG00000106554	coiled-coil-helix-coiled-coil-helix dom. cont. 3	CHCHD3	✓	✓	✓	✓
ENSG00000149554	checkpoint kinase 1	CHEK1	✓	✓	✓	✓
ENSG00000104472	chromatin accessibility complex 1	CHRAC1	✓	✓	✓	~
ENSG00000145354	CDGSH iron sulfur domain 2	CISD2	✓	✓	✓	~
ENSG00000169504	chloride intracellular channel 4	CLIC4	✓	✓	✓	✓
ENSG00000092853	claspin	CLSPN	✓	✓	✓	✓
ENSG00000132361	clustered mitochondria homolog	CLUH	✓		✓	✓
ENSG00000103121	C-X9-C motif containing 2	CMC2	✓	✓	✓	✓
ENSG00000125107	CCR4-NOT transcription complex subunit 1	CNOT1	✓	✓	✓	✓
ENSG00000173786	2',3'-cyclic nucleotide 3' phosphodiesterase	CNP	✓		✓	✓
ENSG00000044459	centlein	CNTLN	✓		✓	✓
ENSG00000130309	collagen beta galactosyltransferase 1	COLGALT1	✓		✓	✓
ENSG00000137504	CREB/ATF bZIP transcription factor	CREBZF	✓	✓	✓	✓
ENSG00000102974	CCCTC-binding factor	CTCF	✓	✓	✓	✓
ENSG00000137770	CTD small phosphatase like 2	CTDSPL2	✓	✓	✓	✓
ENSG00000006634	DBF4 zinc finger	DBF4	✓	✓	✓	~
ENSG00000163257	DDB1 and CUL4 associated factor 16	DCAF16	✓	✓	✓	✓
ENSG00000156136	deoxycytidine kinase	DCK	✓	✓	✓	✓
ENSG00000198924	DNA cross-link repair 1A	DCLRE1A	✓	✓	✓	✓
ENSG00000118655	DNA cross-link repair 1B	DCLRE1B	✓	✓	✓	✓	✓
ENSG00000152457	DNA cross-link repair 1C	DCLRE1C	✓	✓		✓
ENSG00000110063	decapping enzyme, scavenger	DCPS	✓	✓	✓	~
ENSG00000013573	DEAD/H-box helicase 11	DDX11	✓	✓	✓	✓
ENSG00000064703	DEAD-box helicase 20	DDX20	✓	✓	✓	✓	✓
ENSG00000165732	DExD-box helicase 21	DDX21	✓	✓	✓	✓
ENSG00000145833	DEAD-box helicase 46	DDX46	✓	✓	✓	✓
ENSG00000111364	DEAD-box helicase 55	DDX55	✓		✓	✓
ENSG00000124795	DEK proto-oncogene	DEK	✓	✓	✓	✓
ENSG00000128191	microRNA 1306	DGCR8	✓	✓	✓	✓
ENSG00000109606	DEAH-box helicase 15	DHX15	✓	✓	✓	~
ENSG00000131504	diaphanous related formin 1	DIAPH1	✓		✓	✓
ENSG00000176124	deleted in lymphocytic leukemia 1	DLEU1	✓	✓	✓	~
ENSG00000138346	DNA replication helicase/nuclease 2	DNA2	✓	✓	✓	✓
ENSG00000213551	DnaJ heat shock protein family member C9	DNAJC9	✓	✓	✓	✓
ENSG00000130816	DNA methyltransferase 1	DNMT1	✓	✓	✓	✓
ENSG00000159147	downstream neighbor of SON	DONSON	✓		✓	✓
ENSG00000092964	dihydropyrimidinase like 2	DPYSL2	✓	✓	✓	~
ENSG00000149636	DSN1 homolog, MIS12 kinetochore complex comp.	DSN1	✓	✓	✓	✓
ENSG00000143476	denticleless E3 ubiquitin protein ligase homolog	DTL	✓	✓	✓	✓
ENSG00000128951	deoxyuridine triphosphatase	DUT	✓	✓	✓	✓
ENSG00000101412	E2F transcription factor 1	E2F1	✓	✓	✓	~
ENSG00000007968	E2F transcription factor 2	E2F2	✓	✓	✓	~
ENSG00000165891	E2F transcription factor 7	E2F7	✓	✓		✓	✓
ENSG00000129173	E2F transcription factor 8	E2F8	✓	✓	✓	~
ENSG00000170291	elongator acetyltransferase complex subunit 5	ELP5	✓	✓	✓	✓
ENSG00000213853	epithelial membrane protein 2	EMP2	✓		✓	✓
ENSG00000107566	ER lipid raft associated 1	ERLIN1	✓		✓	✓
ENSG00000171320	establishment of sister chromatid cohes. N-acetyltransfer. 2	ESCO2	✓	✓	✓	✓
ENSG00000174371	exonuclease 1	EXO1	✓	✓	✓	✓
ENSG00000130713	exosome component 2	EXOSC2	✓	✓	✓	✓
ENSG00000120699	exosome component 8	EXOSC8	✓	✓	✓	✓
ENSG00000123737	exosome component 9	EXOSC9	✓	✓	✓	✓
ENSG00000106462	enhancer of zeste 2 polycomb repressive compl. 2 subunit	EZH2	✓		✓	✓
ENSG00000185104	Fas associated factor 1	FAF1	✓	✓	✓	✓
ENSG00000166801	family with sequence similarity 111 member A	FAM111A	✓	✓	✓	✓
ENSG00000189057	family with sequence similarity 111 member B	FAM111B	✓	✓	✓	✓
ENSG00000170264	family with sequence similarity 161 member A	FAM161A	✓	✓	✓	~
ENSG00000119906	SMC5-SMC6 complex localization factor 2	FAM178A	✓	✓	✓	✓
ENSG00000077458	family with sequence similarity 76 member B	FAM76B	✓	✓	✓	✓
ENSG00000158169	Fanconi anemia complementation group C	FANCC	✓	✓	✓	✓
ENSG00000144554	Fanconi anemia complementation group D2	FANCD2	✓	✓	✓	✓
ENSG00000112039	Fanconi anemia complementation group E	FANCE	✓	✓	✓	✓
ENSG00000221829	Fanconi anemia complementation group G	FANCG	✓	✓	✓	✓
ENSG00000140525	Fanconi anemia complementation group I	FANCI	✓	✓	✓	✓
ENSG00000115392	Fanconi anemia complementation group L	FANCL	✓	✓	✓	✓
ENSG00000151876	F-box protein 4	FBXO4	✓	✓	✓	~
ENSG00000112029	F-box protein 5	FBXO5	✓	✓	✓	✓
ENSG00000168496	flap structure-specific endonuclease 1	FEN1	✓	✓	✓	✓
ENSG00000204315	FK506 binding protein like	FKBPL	✓	✓	✓	✓
ENSG00000110074	FAD dependent oxidoreductase domain containing 1	FOXRED1	✓	✓	✓	✓
ENSG00000089280	FUS RNA binding protein	FUS	✓	✓	✓	✓
ENSG00000143458	GA binding protein transcription factor beta subunit 2	GABPB2	✓	✓		✓
ENSG00000159131	phosphoribosylglycinamide formyltransferase and synthetase	GART	✓	✓	✓	✓
ENSG00000167491	GATA zinc finger domain containing 2A	GATAD2A	✓	✓	✓	✓
ENSG00000006625	gamma-glutamylcyclotransferase	GGCT	✓	✓	✓	✓
ENSG00000101003	GINS complex subunit 1	GINS1	✓	✓	✓	✓
ENSG00000131153	GINS complex subunit 2	GINS2	✓	✓	✓	✓
ENSG00000181938	GINS complex subunit 3	GINS3	✓	✓	✓	✓
ENSG00000198814	glycerol kinase	GK	✓			✓
ENSG00000106571	GLI family zinc finger 3	GLI3	✓		✓	✓
ENSG00000112312	geminin, DNA replication inhibitor	GMNN	✓	✓	✓	✓
ENSG00000163655	guanine monophosphate synthase	GMPS	✓		✓	✓
ENSG00000114450	G protein subunit beta 4	GNB4	✓		✓	✓
ENSG00000115159	glycerol-3-phosphate dehydrogenase 2	GPD2	✓	✓	✓	✓
ENSG00000180998	G protein-coupled receptor 137C	GPR137C	✓	✓	✓	✓
ENSG00000152749	G protein-coupled receptor 180	GPR180	✓	✓	✓	✓
ENSG00000167191	G protein-coupled receptor class C group 5 member B	GPRC5B	✓		✓	✓
ENSG00000164284	GrpE like 2, mitochondrial	GRPEL2	✓	✓	✓	✓
ENSG00000121964	glycosyltransferase like domain containing 1	GTDC1	✓		✓	~
ENSG00000172432	GTP binding protein 2	GTPBP2	✓	✓	✓	✓
ENSG00000130299	GTP binding protein 3	GTPBP3	✓	✓	✓	✓
ENSG00000184897	H1 histone family member X	H1FX	✓		✓	✓
ENSG00000105968	H2A histone family member V	H2AFV	✓	✓	✓	✓
ENSG00000164032	H2A histone family member Z	H2AFZ	✓	✓	✓	✓
ENSG00000206527	3-hydroxyacyl-CoA dehydratase 2	HACD2	✓	✓	✓	~
ENSG00000128708	histone acetyltransferase 1	HAT1	✓	✓	✓	✓
ENSG00000152240	HAUS augmin like complex subunit 1	HAUS1	✓	✓	✓	✓
ENSG00000137814	HAUS augmin like complex subunit 2	HAUS2	✓	✓	✓	✓
ENSG00000092036	microRNA 4707	HAUS4	✓	✓	✓	✓
ENSG00000249115	HAUS augmin like complex subunit 5	HAUS5	✓	✓	✓	✓
ENSG00000131351	HAUS augmin like complex subunit 8	HAUS8	✓	✓	✓	✓
ENSG00000119285	HEAT repeat containing 1	HEATR1	✓	✓	✓	✓
ENSG00000119969	helicase, lymphoid-specific	HELLS	✓	✓	✓	✓
ENSG00000196787	histone cluster 1 H2A family member g	HIST1H2AG	✓	✓		✓	✓
ENSG00000184825	histone cluster 1 H2A family member h HIST1H2AH	HIST1H2AH	✓	✓	✓	✓
ENSG00000275221	histone cluster 1 H2A family member k	HIST1H2AK	✓	✓	✓	✓
ENSG00000278677	histone cluster 1 H2A family member m	HIST1H2AM	✓	✓		✓
ENSG00000275713	histone cluster 1 H2B family member h	HIST1H2BH	✓	✓	✓	n.d.
ENSG00000274641	histone cluster 1 H2B family member o	HIST1H2BO	✓	✓	✓	✓
ENSG00000277775	histone cluster 1 H3 family member f	HIST1H3F	✓	✓	✓	✓
ENSG00000278637	histone cluster 1 H4 family member a	HIST1H4A	✓	✓	✓	✓
ENSG00000197061	histone cluster 1 H4 family member c	HIST1H4C	✓	✓	✓	✓
ENSG00000277157	histone cluster 1 H4 family member d	HIST1H4D	✓	✓	✓	✓
ENSG00000276180	histone cluster 1 H4 family member i	HIST1H4I	✓	✓	✓	✓
ENSG00000071794	helicase like transcription factor	HLTF	✓	✓	✓	✓
ENSG00000256269	hydroxymethylbilane synthase	HMBS	✓	✓	✓	✓
ENSG00000189403	high mobility group box 1	HMGB1	✓	✓	✓	✓
ENSG00000164104	high mobility group box 2	HMGB2	✓	✓	✓	✓
ENSG00000198830	high mobility group nucleosomal binding domain 2	HMGN2	✓	✓	✓	✓
ENSG00000100281	HMG-box containing 4	HMGXB4	✓	✓	✓	✓
ENSG00000177733	heterogeneous nuclear ribonucleoprotein A0	HNRNPA0	✓	✓	✓	✓
ENSG00000135486	heterogeneous nuclear ribonucleoprotein A1	HNRNPA1	✓	✓	✓	~
ENSG00000122566	heterogeneous nuclear ribonucleoprotein A2/B1	HNRNPA2B1	✓	✓	✓	✓	✓
ENSG00000170144	microRNA 4444-1	HNRNPA3	✓	✓	✓	✓
ENSG00000197451	heterogeneous nuclear ribonucleoprotein A/B	HNRNPAB	✓	✓	✓	✓
ENSG00000138668	heterogeneous nuclear ribonucleoprotein D	HNRNPD	✓	✓	✓	✓
ENSG00000152795	heterogeneous nuclear ribonucleoprotein D like	HNRNPDL	✓	✓	✓	~
ENSG00000125944	heterogeneous nuclear ribonucleoprotein R	HNRNPR	✓	✓	✓	✓
ENSG00000153187	heterogeneous nuclear ribonucleoprotein U	HNRNPU	✓	✓	✓	✓
ENSG00000080824	heat shock protein 90 alpha family class A member 1	HSP90AA1	✓	✓	✓	✓
ENSG00000109971	heat shock protein family A member 8	HSPA8	✓	✓		✓
ENSG00000144381	heat shock protein family D member 1	HSPD1	✓	✓	✓	✓	✓
ENSG00000115541	heat shock protein family E member 1	HSPE1	✓	✓	✓	✓	✓
ENSG00000068885	intraflagellar transport 80	IFT80	✓	✓	✓	✓
ENSG00000159217	insulin like growth factor 2 mRNA binding protein 1	IGF2BP1	✓		✓	✓
ENSG00000129351	interleukin enhancer binding factor 3	ILF3	✓	✓	✓	~
ENSG00000128908	INO80 complex subunit	INO80	✓		✓	~
ENSG00000171105	insulin receptor	INSR	✓			✓
ENSG00000143493	integrator complex subunit 7	INTS7	✓	✓	✓	✓
ENSG00000198700	importin 9	IPO9	✓		✓	✓
ENSG00000160051	IQ motif containing C	IQCC	✓		✓	✓
ENSG00000142856	integrin subunit beta 3 binding protein	ITGB3BP	✓	✓	✓	✓	✓
ENSG00000116679	influenza virus NS1A binding protein	IVNS1ABP	✓		✓	✓
ENSG00000043143	jade family PHD finger 2	JADE2	✓			✓
ENSG00000130522	JunD proto-oncogene, AP-1 transcription factor subunit	JUND	✓	✓		✓
ENSG00000136504	lysine acetyltransferase 7	KAT7	✓	✓	✓	~
ENSG00000176407	potassium channel modulatory factor 1	KCMF1	✓		✓	✓
ENSG00000178202	KDEL motif containing 2	KDELC2	✓		✓	✓
ENSG00000166803	KIAA0101	KIAA0101	✓	✓	✓	✓
ENSG00000163808	kinesin family member 15	KIF15	✓	✓	✓	✓
ENSG00000121621	kinesin family member 18A	KIF18A	✓	✓	✓	✓
ENSG00000186638	kinesin family member 24	KIF24	✓	✓	✓	✓
ENSG00000068796	kinesin family member 2A	KIF2A	✓	✓	✓	✓
ENSG00000172059	Kruppel like factor 11	KLF11	✓		✓	✓
ENSG00000118058	lysine methyltransferase 2A	KMT2A	✓		✓	✓	✓
ENSG00000103550	lysine rich nucleolar protein 1	KNOP1	✓	✓	✓	✓
ENSG00000184445	kinetochore associated 1	KNTC1	✓	✓	✓	✓
ENSG00000108424	karyopherin subunit beta 1	KPNB1	✓	✓	✓	✓
ENSG00000174720	La ribonucleoprotein domain family member 7	LARP7	✓	✓		✓
ENSG00000178177	ligand dependent nuclear receptor corepressor like	LCORL	✓	✓	✓	~
ENSG00000205659	lin-52 DREAM MuvB core complex component	LIN52	✓	✓	✓	✓
ENSG00000189308	lin-54 DREAM MuvB core complex component	LIN54	✓	✓	✓	✓
ENSG00000183814	lin-9 DREAM MuvB core complex component	LIN9	✓	✓	✓	✓
ENSG00000113368	lamin B1	LMNB1	✓	✓	✓	✓
ENSG00000115318	lysyl oxidase like 3	LOXL3	✓		✓	✓
ENSG00000165501	leucine rich repeat protein 1	LRR1	✓	✓	✓	✓
ENSG00000171488	leucine rich repeat containing 8 family member C	LRRC8C	✓		✓	✓
ENSG00000133739	leucine rich repeat and coiled-coil centrosomal protein 1	LRRCC1	✓	✓	✓	✓
ENSG00000170860	LSM3 homolog, U6 small nuclear RNA and mRNA degr. assoc.	LSM3	✓	✓	✓	✓	✓
ENSG00000130520	LSM4 homolog, U6 small nuclear RNA and mRNA degr. assoc.	LSM4	✓	✓	✓	✓
ENSG00000164167	LSM6 homolog, U6 small nuclear RNA and mRNA degr. assoc.	LSM6	✓		✓	✓
ENSG00000164109	MAD2 mitotic arrest deficient-like 1	MAD2L1	✓	✓	✓	✓
ENSG00000111196	mago homolog B, exon junction complex core component	MAGOHB	✓	✓	✓	✓
ENSG00000197442	mitogen-activated protein kinase kinase kinase 5	MAP3K5	✓		✓	✓
ENSG00000168906	methionine adenosyltransferase 2A	MAT2A	✓	✓		✓
ENSG00000103495	MYC associated zinc finger protein	MAZ	✓	✓	✓	~
ENSG00000172197	membrane bound O-acyltransferase domain containing 1	MBOAT1	✓		✓	~
ENSG00000065328	minichrom. maintenance 10 replicat. initiation factor	MCM10	✓	✓	✓	✓
ENSG00000073111	minichromosome maintenance complex component 2	MCM2	✓	✓	✓	✓
ENSG00000112118	minichromosome maintenance complex component 3	MCM3	✓	✓	✓	✓
ENSG00000104738	minichromosome maintenance complex component 4	MCM4	✓	✓	✓	✓
ENSG00000100297	minichromosome maintenance complex component 5	MCM5	✓	✓	✓	✓
ENSG00000076003	minichromosome maintenance complex component 6	MCM6	✓	✓	✓	~
ENSG00000166508	minichromosome maintenance complex component 7	MCM7	✓	✓	✓	✓	✓
ENSG00000125885	minichrom. maintenance 8 homologous recomb. repair factor	MCM8	✓	✓	✓	✓
ENSG00000197771	minichromosome maintenance complex binding protein	MCMBP	✓		✓	✓
ENSG00000137337	mediator of DNA damage checkpoint 1	MDC1	✓	✓	✓	✓
ENSG00000134138	Meis homeobox 2	MEIS2	✓	✓	✓	✓
ENSG00000165055	methyltransferase like 2B	METTL2B	✓	✓	✓	✓
ENSG00000167842	MIS12, kinetochore complex component	MIS12	✓	✓	✓	✓
ENSG00000146263	MMS22 like, DNA repair protein	MMS22L	✓	✓	✓	✓
ENSG00000121211	meiotic nuclear divisions 1	MND1	✓	✓	✓	✓
ENSG00000158042	mitochondrial ribosomal protein L17	MRPL17	✓	✓	✓	✓
ENSG00000095002	mutS homolog 2	MSH2	✓	✓	✓	✓
ENSG00000113318	mutS homolog 3	MSH3	✓	✓	✓	✓
ENSG00000255152	MSH5-SAPCD1 readthrough	MSH5-SAPCD1	✓	✓	✓	~
ENSG00000116062	mutS homolog 6	MSH6	✓	✓	✓	✓
ENSG00000172167	MDM2 binding protein	MTBP	✓	✓	✓	✓
ENSG00000143033	metal response element binding transcription factor 2	MTF2	✓	✓	✓	✓
ENSG00000100714	methylenetetrahydrofolate dehydrogenase	MTHFD1	✓	✓	✓	✓
ENSG00000132781	mutY DNA glycosylase	MUTYH	✓	✓	✓	✓
ENSG00000118513	MYB proto-oncogene, transcription factor	MYB	✓		✓	✓
ENSG00000101057	MYB proto-oncogene like 2	MYBL2	✓	✓	✓	~
ENSG00000136997	v-myc avian myelocytomatosis viral oncogene homolog	MYC	✓	✓	✓	✓
ENSG00000278259	myosin XIX	MYO19	✓	✓	✓	✓
ENSG00000204899	mitotic spindle organizing protein 1	MZT1	✓	✓	✓	✓
ENSG00000132780	nuclear autoantigenic sperm protein	NASP	✓	✓	✓	✓
ENSG00000166833	neuron navigator 2	NAV2	✓		✓	~
ENSG00000151503	non-SMC condensin II complex subunit D3	NCAPD3	✓	✓	✓	✓
ENSG00000109805	non-SMC condensin I complex subunit G	NCAPG	✓	✓	✓	✓
ENSG00000146918	non-SMC condensin II complex subunit G2	NCAPG2	✓	✓	✓	✓
ENSG00000025770	non-SMC condensin II complex subunit H2	NCAPH2	✓	✓	✓	✓
ENSG00000124160	nuclear receptor coactivator 5	NCOA5	✓	✓	✓	✓
ENSG00000069869	neural prec. cell expr., dev. down-reg. 4, E3 ubiquitin lig.	NEDD4	✓		✓	✓
ENSG00000186575	neurofibromin 2	NF2	✓	✓	✓	✓
ENSG00000176953	microRNA 4517	NFATC2IP	✓	✓	✓	✓
ENSG00000141905	nuclear factor I C	NFIC	✓		✓	✓
ENSG00000173145	NOC3 like DNA replication regulator	NOC3L	✓	✓	✓	✓
ENSG00000166197	nucleolar and coiled-body phosphoprotein 1	NOLC1	✓	✓	✓	✓
ENSG00000055044	NOP58 ribonucleoprotein	NOP58	✓	✓	✓	✓
ENSG00000149308	nuclear protein, coactivator of histone transcription	NPAT	✓	✓	✓	✓
ENSG00000069275	nuclear casein kinase and cyclin dependent kinase substr. 1	NUCKS1	✓	✓	✓	✓	✓
ENSG00000167005	nudix hydrolase 21	NUDT21	✓		✓	✓
ENSG00000143228	NUF2, NDC80 kinetochore complex component	NUF2	✓	✓	✓	✓	✓
ENSG00000111581	nucleoporin 107	NUP107	✓	✓	✓	✓
ENSG00000113569	nucleoporin 155	NUP155	✓	✓	✓	✓
ENSG00000095319	nucleoporin 188	NUP188	✓		✓	✓
ENSG00000155561	nucleoporin 205	NUP205	✓	✓	✓	✓
ENSG00000093000	nucleoporin 50	NUP50	✓	✓	✓	✓
ENSG00000213024	nucleoporin 62	NUP62	✓	✓	✓	✓
ENSG00000125450	nucleoporin 85	NUP85	✓	✓	✓	✓
ENSG00000110713	nucleoporin 98	NUP98	✓	✓	✓	✓
ENSG00000139496	nucleoporin 58	NUPL1	✓	✓	✓	✓
ENSG00000137804	nucleolar and spindle associated protein 1	NUSAP1	✓	✓	✓	✓
ENSG00000124596	O-acyl-ADP-ribose deacylase 1	OARD1	✓	✓		✓
ENSG00000104147	Opa interacting protein 5	OIP5	✓	✓	✓	✓
ENSG00000085840	origin recognition complex subunit 1	ORC1	✓	✓	✓	✓
ENSG00000135336	origin recognition complex subunit 3	ORC3	✓	✓	✓	✓
ENSG00000128050	phosphoribosylaminoimidazole carboxylase; synthase	PAICS	✓	✓	✓	✓
ENSG00000162073	progestin and adipoQ receptor family member 4	PAQR4	✓		✓	~
ENSG00000143799	poly polymerase 1	PARP1	✓		✓	✓
ENSG00000115687	PAS domain containing serine/threonine kinase	PASK	✓	✓	✓	✓
ENSG00000166889	PAT1 homolog 1, processing body mRNA decay factor	PATL1	✓	✓	✓	✓
ENSG00000167081	PBX homeobox 3	PBX3	✓	✓	✓	✓
ENSG00000165494	PCF11 cleavage and polyadenylation factor subunit	PCF11	✓	✓		✓
ENSG00000132646	proliferating cell nuclear antigen	PCNA	✓	✓		✓	✓
ENSG00000121892	PDS5 cohesin associated factor A	PDS5A	✓		✓	✓
ENSG00000083642	PDS5 cohesin associated factor B	PDS5B	✓	✓	✓	✓
ENSG00000116273	PHD finger protein 13	PHF13	✓		✓	✓
ENSG00000119403	PHD finger protein 19	PHF19	✓	✓	✓	~
ENSG00000081913	PH domain and leucine rich repeat protein phosphatase 1	PHLPP1	✓		✓	✓
ENSG00000277161	phosphatidylinositol glycan anchor biosynthesis class W	PIGW	✓	✓	✓	✓
ENSG00000137193	Pim-1 proto-oncogene, serine/threonine kinase	PIM1	✓	✓	✓	✓
ENSG00000144283	plakophilin 4	PKP4	✓	✓	✓	✓
ENSG00000142731	polo like kinase 4	PLK4	✓	✓	✓	✓
ENSG00000188313	phospholipid scramblase 1	PLSCR1	✓	✓	✓	✓
ENSG00000100941	pinin, desmosome associated protein	PNN	✓	✓		✓
ENSG00000101868	DNA polymerase alpha 1, catalytic subunit	POLA1	✓	✓	✓	✓
ENSG00000014138	DNA polymerase alpha 2, accessory subunit	POLA2	✓	✓	✓	✓
ENSG00000062822	DNA polymerase delta 1, catalytic subunit	POLD1	✓	✓	✓	~
ENSG00000106628	DNA polymerase delta 2, accessory subunit	POLD2	✓	✓	✓	✓
ENSG00000077514	DNA polymerase delta 3, accessory subunit	POLD3	✓	✓	✓	✓
ENSG00000177084	DNA polymerase epsilon, catalytic subunit	POLE	✓	✓	✓	✓
ENSG00000100479	DNA polymerase epsilon 2, accessory subunit	POLE2	✓	✓	✓	✓
ENSG00000128513	protection of telomeres 1	POT1	✓		✓	✓
ENSG00000143190	POU class 2 homeobox 1	POU2F1	✓	✓	✓	✓
ENSG00000128059	phosphoribosyl pyrophosphate amidotransferase	PPAT	✓	✓	✓	✓
ENSG00000148840	peroxisome proliferator-activ. receptor gamma, coactiv.-relat.	PPRC1	✓		✓	✓
ENSG00000198056	primase subunit 1	PRIM1	✓	✓	✓	✓
ENSG00000146143	primase subunit 2	PRIM2	✓	✓	✓	✓
ENSG00000253729	protein kinase, DNA-activated, catalytic polypeptide	PRKDC	✓	✓	✓	✓
ENSG00000068489	proline rich 11	PRR11	✓	✓	✓	✓
ENSG00000131470	PSMC3 interacting protein	PSMC3IP	✓	✓	✓	✓
ENSG00000110958	prostaglandin E synthase 3	PTGES3	✓	✓	✓	~
ENSG00000060749	glutamine and serine rich 1	QSER1	✓		✓	✓
ENSG00000048991	R3H domain containing 1	R3HDM1	✓	✓	✓	✓
ENSG00000167461	RAB8A, member RAS oncogene family	RAB8A	✓	✓	✓	✓
ENSG00000113456	RAD1 checkpoint DNA exonuclease	RAD1	✓	✓	✓	✓
ENSG00000051180	RAD51 recombinase	RAD51	✓	✓	✓	✓
ENSG00000111247	RAD51 associated protein 1	RAD51AP1	✓	✓	✓	✓
ENSG00000085999	RAD54-like	RAD54L	✓	✓	✓	✓
ENSG00000099901	RAN binding protein 1	RANBP1	✓	✓	✓	✓
ENSG00000162521	RB binding protein 4, chromatin remodeling factor	RBBP4	✓	✓	✓	✓
ENSG00000102054	RB binding protein 7, chromatin remodeling factor	RBBP7	✓		✓	✓
ENSG00000080839	RB transcriptional corepressor like 1	RBL1	✓	✓	✓	✓
ENSG00000005189	exonuclease NEF-sp	REXO5	✓	✓	✓	✓
ENSG00000035928	replication factor C subunit 1	RFC1	✓	✓	✓	✓
ENSG00000049541	replication factor C subunit 2	RFC2	✓	✓	✓	✓
ENSG00000133119	replication factor C subunit 3	RFC3	✓	✓	✓	✓	✓
ENSG00000163918	replication factor C subunit 4	RFC4	✓	✓	✓	✓
ENSG00000111445	replication factor C subunit 5	RFC5	✓	✓	✓	✓
ENSG00000168411	ring finger and WD repeat domain 3	RFWD3	✓	✓	✓	✓
ENSG00000106615	Ras homolog enriched in brain	RHEB	✓	✓	✓	✓
ENSG00000128408	RIB43A domain with coiled-coils 2	RIBC2	✓		✓	✓
ENSG00000080345	replication timing regulatory factor 1	RIF1	✓	✓	✓	✓
ENSG00000178966	RecQ mediated genome instability 1	RMI1	✓	✓	✓	✓
ENSG00000175643	RecQ mediated genome instability 2	RMI2	✓	✓	✓	✓
ENSG00000155906	required for meiotic nuclear division 1 homolog	RMND1	✓	✓	✓	✓	✓
ENSG00000104889	ribonuclease H2 subunit A	RNASEH2A	✓	✓	✓	✓
ENSG00000152193	ring finger protein 219	RNF219	✓	✓	✓	✓
ENSG00000063978	ring finger protein 4	RNF4	✓		✓	✓
ENSG00000205937	RNA binding protein with serine rich domain 1	RNPS1	✓	✓	✓	✓
ENSG00000134318	Rho associated coiled-coil containing protein kinase 2	ROCK2	✓		✓	✓
ENSG00000117748	replication protein A2	RPA2	✓	✓	✓	✓
ENSG00000144580	CCR4-NOT transcription complex subunit 9	RQCD1	✓	✓	✓	✓
ENSG00000167325	ribonucleotide reductase catalytic subunit M1	RRM1	✓	✓	✓	✓	✓
ENSG00000171848	ribonucleotide reductase regulatory subunit M2	RRM2	✓	✓	✓	✓
ENSG00000081019	round spermatid basic protein 1	RSBN1	✓	✓		~	✓
ENSG00000176225	rotatin	RTTN	✓	✓	✓	✓
ENSG00000116497	S100P binding protein	S100PBP	✓		✓	✓
ENSG00000136715	Sin3A associated protein 130	SAP130	✓		✓	✓
ENSG00000079387	SUMO1/sentrin specific peptidase 1	SENP1	✓	✓	✓	✓
ENSG00000168066	splicing factor 1	SF1	✓		✓	✓
ENSG00000189091	splicing factor 3b subunit 3	SF3B3	✓	✓	✓	✓
ENSG00000156384	SWI5 dependent homologous recombination repair prot.	SFR1	✓	✓	✓	✓
ENSG00000169375	SIN3 transcription regulator family member A	SIN3A	✓	✓	✓	✓
ENSG00000184990	SIVA1 apoptosis inducing factor	SIVA1	✓	✓	✓	✓
ENSG00000182628	spindle and kinetochore associated complex subunit 2	SKA2	✓	✓	✓	✓
ENSG00000145604	S-phase kinase associated protein 2	SKP2	✓	✓	✓	✓
ENSG00000163950	stem-loop binding protein	SLBP	✓	✓	✓	✓
ENSG00000105281	solute carrier family 1 member 5	SLC1A5	✓	✓	✓	✓	✓
ENSG00000144136	solute carrier family 20 member 1	SLC20A1	✓		✓	✓
ENSG00000114120	solute carrier family 25 member 36	SLC25A36	✓	✓		✓
ENSG00000075303	solute carrier family 25 member 40	SLC25A40	✓	✓	✓	✓
ENSG00000168003	solute carrier family 3 member 2	SLC3A2	✓	✓	✓	✓
ENSG00000141391	PRELI domain containing 3A	SLMO1	✓		✓	✓
ENSG00000170365	SMAD family member 1	SMAD1	✓		✓	~
ENSG00000175387	SMAD family member 2	SMAD2	✓		✓	✓
ENSG00000153147	SWI/SNF related, matrix assoc., actin dep. regulat. of chrom.	SMARCA5	✓	✓	✓	✓
ENSG00000072501	structural maintenance of chromosomes 1A	SMC1A	✓	✓	✓	✓
ENSG00000108055	structural maintenance of chromosomes 3	SMC3	✓	✓	✓	✓
ENSG00000113810	structural maintenance of chromosomes 4	SMC4	✓	✓	✓	✓
ENSG00000198887	structural maintenance of chromosomes 5	SMC5	✓	✓	✓	✓
ENSG00000136699	sphingomyelin phosphodiesterase 4	SMPD4	✓	✓	✓	✓
ENSG00000077312	small nuclear ribonucleoprotein polypeptide A	SNRPA	✓	✓	✓	✓
ENSG00000125835	small nuclear ribonucleoprotein polypeptides B and B1	SNRPB	✓	✓	✓	✓
ENSG00000167088	small nuclear ribonucleoprotein D1 polypeptide	SNRPD1	✓	✓	✓	✓	✓
ENSG00000185591	Sp1 transcription factor	SP1	✓	✓	✓	✓
ENSG00000105866	Sp4 transcription factor	SP4	✓	✓	✓	~
ENSG00000167523	spermatogenesis associated 33	SPATA33	✓		✓	~
ENSG00000166068	sprouty related EVH1 domain containing 1	SPRED1	✓		✓	~
ENSG00000136450	serine and arginine rich splicing factor 1	SRSF1	✓	✓	✓	✓	✓
ENSG00000188529	serine and arginine rich splicing factor 10	SRSF10	✓	✓	✓	✓
ENSG00000161547	serine and arginine rich splicing factor 2	SRSF2	✓	✓	✓	~	✓
ENSG00000115875	serine and arginine rich splicing factor 7	SRSF7	✓	✓	✓	✓	✓
ENSG00000145687	single stranded DNA binding protein 2	SSBP2	✓	✓		✓	✓
ENSG00000149136	structure specific recognition protein 1	SSRP1	✓	✓	✓	✓
ENSG00000118007	stromal antigen 1	STAG1	✓	✓	✓	~
ENSG00000123473	SCL/TAL1 interrupting locus	STIL	✓	✓	✓	✓
ENSG00000117632	microRNA 3917	STMN1	✓	✓	✓	✓
ENSG00000092201	SPT16 homolog, facilitates chromatin remodeling subunit	SUPT16H	✓	✓	✓	✓
ENSG00000178691	SUZ12 polycomb repressive complex 2 subunit	SUZ12	✓	✓	✓	✓
ENSG00000148835	TATA-box binding protein associated factor 5	TAF5	✓	✓	✓	✓
ENSG00000198420	TRPM8 channel associated factor 1	TCAF1	✓		✓	✓
ENSG00000137310	transcription factor 19	TCF19	✓	✓	✓	~
ENSG00000120438	t-complex 1	TCP1	✓	✓	✓	✓
ENSG00000090447	transcription factor AP-4	TFAP4	✓	✓	✓	✓
ENSG00000198176	transcription factor Dp-1	TFDP1	✓	✓	✓	✓
ENSG00000140534	TOPBP1 interacting checkpoint and replication regulator	TICRR	✓	✓	✓	✓
ENSG00000111602	timeless circadian clock	TIMELESS	✓	✓	✓	✓
ENSG00000075131	TIMELESS interacting protein	TIPIN	✓	✓	✓	✓
ENSG00000167900	thymidine kinase 1	TK1	✓	✓	✓	✓
ENSG00000196781	transducin like enhancer of split 1	TLE1	✓		✓	✓
ENSG00000149483	transmembrane protein 138	TMEM138	✓	✓	✓	✓
ENSG00000151353	transmembrane protein 18	TMEM18	✓	✓	✓	✓
ENSG00000166881	nuclear envelope integral membrane protein 1	TMEM194A	✓	✓	✓	✓
ENSG00000120802	thymopoietin	TMPO	✓	✓	✓	✓
ENSG00000139921	thioredoxin related transmembrane protein 1	TMX1	✓	✓	✓	✓
ENSG00000064419	transportin 3	TNPO3	✓	✓	✓	✓
ENSG00000132773	target of EGR1, member 1	TOE1	✓	✓	✓	✓
ENSG00000163781	topoisomerase II binding protein 1	TOPBP1	✓	✓	✓	✓
ENSG00000143337	torsin 1A interacting protein 1	TOR1AIP1	✓	✓	✓	✓	✓
ENSG00000047410	translocated promoter region, nuclear basket protein	TPR	✓		✓	✓
ENSG00000136527	transformer 2 beta homolog	TRA2B	✓	✓	✓	✓	✓
ENSG00000213689	three prime repair exonuclease 1	TREX1	✓			✓
ENSG00000108395	tripartite motif containing 37	TRIM37	✓	✓	✓	✓
ENSG00000167721	TSR1, ribosome maturation factor	TSR1	✓		✓	✓
ENSG00000101407	TELO2 interacting protein 1	TTI1	✓	✓	✓	✓
ENSG00000137941	tubulin tyrosine ligase like 7	TTLL7	✓			✓
ENSG00000131462	tubulin gamma 1	TUBG1	✓	✓	✓	✓
ENSG00000092445	TYRO3 protein tyrosine kinase	TYRO3	✓		✓	✓
ENSG00000107341	ubiquitin conjugating enzyme E2 R2	UBE2R2	✓	✓	✓	✓
ENSG00000012963	ubiquitin protein ligase E3 component n-recognin 7	UBR7	✓	✓	✓	✓
ENSG00000108312	upstream binding transcription factor, RNA polymerase I	UBTF	✓			✓
ENSG00000116750	ubiquitin C-terminal hydrolase L5	UCHL5	✓	✓	✓	✓
ENSG00000143179	microRNA 3658	UCK2	✓		✓	✓
ENSG00000276043	ubiquitin like with PHD and ring finger domains 1	UHRF1	✓	✓	✓	~
ENSG00000076248	uracil DNA glycosylase	UNG	✓	✓	✓	✓
ENSG00000162607	ubiquitin specific peptidase 1	USP1	✓	✓	✓	✓
ENSG00000135913	ubiquitin specific peptidase 37	USP37	✓	✓	✓	✓
ENSG00000168883	ubiquitin specific peptidase 39	USP39	✓	✓	✓	✓
ENSG00000198554	WD repeat and HMG-box DNA binding protein 1	WDHD1	✓	✓	✓	✓	✓
ENSG00000075702	WD repeat domain 62	WDR62	✓	✓	✓	~
ENSG00000092470	WD repeat domain 76	WDR76	✓	✓	✓	✓
ENSG00000156795	WDYHV motif containing 1	WDYHV1	✓	✓	✓	~
ENSG00000166483	WEE1 G2 checkpoint kinase	WEE1	✓	✓	✓	✓
ENSG00000109685	Wolf-Hirschhorn syndrome candidate 1	WHSC1	✓	✓	✓	✓
ENSG00000147548	Wolf-Hirschhorn syndrome candidate 1-like 1	WHSC1L1	✓		✓	✓
ENSG00000165392	Werner syndrome RecQ like helicase	WRN	✓	✓	✓	~
ENSG00000073050	X-ray repair cross complementing 1	XRCC1	✓	✓	✓	✓
ENSG00000196584	X-ray repair cross complementing 2	XRCC2	✓	✓	✓	✓
ENSG00000134684	tyrosyl-tRNA synthetase	YARS	✓		✓	✓
ENSG00000127337	YEATS domain containing 4	YEATS4	✓	✓	✓	~
ENSG00000198081	zinc finger and BTB domain containing 14	ZBTB14	✓	✓	✓	~
ENSG00000138658	zinc finger GRF-type containing 1	ZGRF1	✓	✓	✓	✓
ENSG00000165724	zinc finger MYND-type containing 19	ZMYND19	✓	✓	✓	✓
ENSG00000165244	zinc finger protein 367	ZNF367	✓	✓	✓	~	✓
ENSG00000121988	zinc finger RANBP2-type containing 3	ZRANB3	✓	✓	✓	✓
